# Supplementary material for: Diospyros abyssinica (Hiern) F.White (Ebenaceae), a new distributional record for Rwanda
Source: Biodivers Data J. 2026 Jun 10;14:e189867. doi: 10.3897/BDJ.14.e189867 (PMC13276501; doi:10.3897/BDJ.14.e189867)
Supplement: XML Treatment for Diospyros abyssinica [file BDJ.14.e189867-treatment1.xml]

<!DOCTYPE tp:taxon-treatment
  PUBLIC "-//TaxonX//DTD Taxonomic Treatment Publishing DTD v0 20100105//EN" "tax-treatment-NSO.dtd">
<tp:taxon-treatment xmlns:tp="http://www.plazi.org/taxpub"><tp:treatment-meta><mixed-citation publication-type="journal"><person-group><name><surname>Thomas</surname><given-names>Michael B</given-names></name><name><surname>Bizuru</surname><given-names>Elias</given-names></name><name><surname>Nsengumuremyi</surname><given-names>Concorde</given-names></name><name><surname>Munyaneza</surname><given-names>Gaspard</given-names></name></person-group><article-title><italic><tp:taxon-name><tp:taxon-name-part taxon-name-part-type="genus" reg="Diospyros">Diospyros</tp:taxon-name-part> <tp:taxon-name-part taxon-name-part-type="species" reg="abyssinica">abyssinica</tp:taxon-name-part></tp:taxon-name></italic> (Hiern) F.White (<tp:taxon-name><tp:taxon-name-part taxon-name-part-type="family">Ebenaceae</tp:taxon-name-part></tp:taxon-name>), a new distributional record for Rwanda</article-title><source>Biodivers Data J</source><day>10</day><month>06</month><year>2026</year><volume>14</volume><pub-id pub-id-type="doi">10.3897/BDJ.14.e189867</pub-id></mixed-citation></tp:treatment-meta><tp:nomenclature><tp:taxon-name><object-id xmlns:xlink="http://www.w3.org/1999/xlink" content-type="arpha" xlink:type="simple">B01CC6F1-E80E-5A3E-8871-13856600C66A</object-id><tp:taxon-name-part taxon-name-part-type="genus">Diospyros</tp:taxon-name-part> <tp:taxon-name-part taxon-name-part-type="species">abyssinica</tp:taxon-name-part><object-id xmlns:xlink="http://www.w3.org/1999/xlink" xlink:type="simple" object-id-type="Barcode of Life">https://portal.boldsystems.org/result?query=%22Diospyros%20abyssinica%22[tax]</object-id><object-id xmlns:xlink="http://www.w3.org/1999/xlink" xlink:type="simple" object-id-type="BHL">https://www.biodiversitylibrary.org/search?searchTerm=Diospyros%20abyssinica#/names</object-id><object-id xmlns:xlink="http://www.w3.org/1999/xlink" xlink:type="simple" object-id-type="Catalogue of Life">https://www.checklistbank.org/dataset/313531/taxon/36DSD</object-id><object-id xmlns:xlink="http://www.w3.org/1999/xlink" xlink:type="simple" object-id-type="Encyclopedia of Life">https://eol.org/pages/5238326</object-id><object-id xmlns:xlink="http://www.w3.org/1999/xlink" xlink:type="simple" object-id-type="GBIF">https://www.gbif.org/species/6056984</object-id><object-id xmlns:xlink="http://www.w3.org/1999/xlink" xlink:type="simple" object-id-type="IPNI">https://ipni.org/n/322036-1</object-id><object-id xmlns:xlink="http://www.w3.org/1999/xlink" xlink:type="simple" object-id-type="POWO">https://powo.science.kew.org/taxon/urn:lsid:ipni.org:names:322036</object-id><object-id xmlns:xlink="http://www.w3.org/1999/xlink" xlink:type="simple" object-id-type="WFO">https://www.worldfloraonline.org/taxon/wfo-0000648453</object-id></tp:taxon-name><tp:taxon-authority>(Hiern) F.White</tp:taxon-authority><tp:nomenclature-citation-list><tp:nomenclature-citation><tp:taxon-name>
                <tp:taxon-name-part taxon-name-part-type="genus" reg="Diospyros"/>
                <tp:taxon-name-part taxon-name-part-type="species" reg="abyssinica"/>
              </tp:taxon-name><comment><italic><tp:taxon-name><tp:taxon-name-part taxon-name-part-type="genus" reg="Diospyros">Diospyros</tp:taxon-name-part> <tp:taxon-name-part taxon-name-part-type="species" reg="abyssinica">abyssinica</tp:taxon-name-part></tp:taxon-name></italic> (Hiern) F. White. This species is accepted by <ext-link xmlns:xlink="http://www.w3.org/1999/xlink" ext-link-type="uri" xlink:href="https://powo.science.kew.org/taxon/urn:lsid:ipni.org:names:322036-1" xlink:type="simple">POWO</ext-link>. Published in Bull. Jard. Bot. État Bruxelles 26: 241 (1956) (<xref ref-type="bibr" rid="B13845777">Conservatoire et Jardin botaniques de la Ville de Genève and South African National Biodiversity Institute 2025</xref>).</comment></tp:nomenclature-citation><tp:nomenclature-citation><tp:taxon-name>
                <tp:taxon-name-part taxon-name-part-type="genus" reg="Diospyros"/>
                <tp:taxon-name-part taxon-name-part-type="species" reg="abyssinica"/>
              </tp:taxon-name><comment><bold>Basionym</bold>: <italic><tp:taxon-name><tp:taxon-name-part taxon-name-part-type="genus" reg="Maba">Maba</tp:taxon-name-part> <tp:taxon-name-part taxon-name-part-type="species" reg="abyssinica">abyssinica</tp:taxon-name-part></tp:taxon-name></italic> Hiern.</comment></tp:nomenclature-citation><tp:nomenclature-citation><tp:taxon-name>
                <tp:taxon-name-part taxon-name-part-type="genus" reg="Diospyros"/>
                <tp:taxon-name-part taxon-name-part-type="species" reg="abyssinica"/>
              </tp:taxon-name><comment><bold>Homotypic Synonyms</bold>: <tp:taxon-name><tp:taxon-name-part taxon-name-part-type="genus" reg="Diospyros">Diospyros</tp:taxon-name-part> <tp:taxon-name-part taxon-name-part-type="species" reg="abyssinica">abyssinica</tp:taxon-name-part> <tp:taxon-name-part taxon-name-part-type="basionym-authority">(Hiern)</tp:taxon-name-part> <tp:taxon-name-part taxon-name-part-type="authority">F.White</tp:taxon-name-part> <tp:taxon-name-part taxon-name-part-type="infraspecific-rank">subsp.</tp:taxon-name-part> <tp:taxon-name-part taxon-name-part-type="subspecies" reg="abyssinica">abyssinica</tp:taxon-name-part></tp:taxon-name> (1956); <italic><tp:taxon-name><tp:taxon-name-part taxon-name-part-type="genus" reg="Mabaabyssinica">Mabaabyssinica</tp:taxon-name-part></tp:taxon-name></italic> Hiern (1873).</comment></tp:nomenclature-citation><tp:nomenclature-citation><tp:taxon-name>
                <tp:taxon-name-part taxon-name-part-type="genus" reg="Diospyros"/>
                <tp:taxon-name-part taxon-name-part-type="species" reg="abyssinica"/>
              </tp:taxon-name><comment><bold>Heterotypic</bold> <italic><tp:taxon-name><tp:taxon-name-part taxon-name-part-type="genus" reg="Diospyros">Diospyros</tp:taxon-name-part> <tp:taxon-name-part taxon-name-part-type="species" reg="welwitschii">welwitschii</tp:taxon-name-part></tp:taxon-name></italic> Hiern (1898); <italic><tp:taxon-name><tp:taxon-name-part taxon-name-part-type="genus" reg="Maba">Maba</tp:taxon-name-part> <tp:taxon-name-part taxon-name-part-type="species" reg="mualala">mualala</tp:taxon-name-part></tp:taxon-name></italic> Welw. ex Hiern(1873); <italic><tp:taxon-name><tp:taxon-name-part taxon-name-part-type="genus" reg="Diospyros">Diospyros</tp:taxon-name-part> <tp:taxon-name-part taxon-name-part-type="species" reg="ubanghensis">ubanghensis</tp:taxon-name-part></tp:taxon-name></italic> A. Chev. (1911); <italic><tp:taxon-name><tp:taxon-name-part taxon-name-part-type="genus" reg="Maba">Maba</tp:taxon-name-part> <tp:taxon-name-part taxon-name-part-type="species" reg="ubanghensis">ubanghensis</tp:taxon-name-part></tp:taxon-name></italic> A. Chev. (1913); <italic><tp:taxon-name><tp:taxon-name-part taxon-name-part-type="genus" reg="Maba">Maba</tp:taxon-name-part> <tp:taxon-name-part taxon-name-part-type="species" reg="warneckei">warneckei</tp:taxon-name-part></tp:taxon-name></italic> Gürke (1911).</comment></tp:nomenclature-citation></tp:nomenclature-citation-list></tp:nomenclature><tp:treatment-sec sec-type="materials"><title>Materials</title><list list-type="alpha-lower" list-content="occurrences"><list-item><p><bold>Type status:</bold> <named-content xmlns:xlink="http://www.w3.org/1999/xlink" content-type="dwc:typeStatus" xlink:type="simple">Other material</named-content>. <bold>Occurrence:</bold> catalogNumber: <named-content xmlns:xlink="http://www.w3.org/1999/xlink" content-type="dwc:catalogNumber" xlink:type="simple">NHR20701</named-content>; recordNumber: <named-content xmlns:xlink="http://www.w3.org/1999/xlink" content-type="dwc:recordNumber" xlink:type="simple">1502</named-content>; recordedBy: <named-content xmlns:xlink="http://www.w3.org/1999/xlink" content-type="dwc:recordedBy" xlink:type="simple">Elias Bizuru</named-content>; reproductiveCondition: <named-content xmlns:xlink="http://www.w3.org/1999/xlink" content-type="dwc:reproductiveCondition" xlink:type="simple">fruit-bearing</named-content>; establishmentMeans: <named-content xmlns:xlink="http://www.w3.org/1999/xlink" content-type="dwc:establishmentMeans" xlink:type="simple">indigenous</named-content>; occurrenceStatus: <named-content xmlns:xlink="http://www.w3.org/1999/xlink" content-type="dwc:occurrenceStatus" xlink:type="simple">present</named-content>; occurrenceID: <named-content xmlns:xlink="http://www.w3.org/1999/xlink" content-type="dwc:occurrenceID" xlink:type="simple">2A2E1D39-790B-535C-8E1A-1F8C8DFA167D</named-content>; <bold>Taxon:</bold> originalNameUsageID: <named-content xmlns:xlink="http://www.w3.org/1999/xlink" content-type="dwc:originalNameUsageID" xlink:type="simple">https://www.gbif.org/species/6056984</named-content>; namePublishedInID: <named-content xmlns:xlink="http://www.w3.org/1999/xlink" content-type="dwc:namePublishedInID" xlink:type="simple">Bull. Jard. Bot. État Bruxelles 26: 241 (1956)</named-content>; scientificName: <named-content xmlns:xlink="http://www.w3.org/1999/xlink" content-type="dwc:scientificName" xlink:type="simple"><tp:taxon-name><tp:taxon-name-part taxon-name-part-type="genus" reg="Diospyros">Diospyros</tp:taxon-name-part> <tp:taxon-name-part taxon-name-part-type="species" reg="abyssinica">abyssinica</tp:taxon-name-part></tp:taxon-name></named-content>; kingdom: <named-content xmlns:xlink="http://www.w3.org/1999/xlink" content-type="dwc:kingdom" xlink:type="simple"><tp:taxon-name><tp:taxon-name-part taxon-name-part-type="kingdom">Plantae</tp:taxon-name-part></tp:taxon-name></named-content>; order: <named-content xmlns:xlink="http://www.w3.org/1999/xlink" content-type="dwc:order" xlink:type="simple">Ebanales</named-content>; family: <named-content xmlns:xlink="http://www.w3.org/1999/xlink" content-type="dwc:family" xlink:type="simple">Ebenaceae</named-content>; genus: <named-content xmlns:xlink="http://www.w3.org/1999/xlink" content-type="dwc:genus" xlink:type="simple">Diospyros</named-content>; specificEpithet: <named-content xmlns:xlink="http://www.w3.org/1999/xlink" content-type="dwc:specificEpithet" xlink:type="simple">abyssinica</named-content>; taxonRank: <named-content xmlns:xlink="http://www.w3.org/1999/xlink" content-type="dwc:taxonRank" xlink:type="simple">species</named-content>; scientificNameAuthorship: <named-content xmlns:xlink="http://www.w3.org/1999/xlink" content-type="dwc:scientificNameAuthorship" xlink:type="simple">(Hiern) F.White</named-content>; vernacularName: <named-content xmlns:xlink="http://www.w3.org/1999/xlink" content-type="dwc:vernacularName" xlink:type="simple">Inkunga</named-content>; nomenclaturalCode: <named-content xmlns:xlink="http://www.w3.org/1999/xlink" content-type="dwc:nomenclaturalCode" xlink:type="simple">ICBN</named-content>; taxonomicStatus: <named-content xmlns:xlink="http://www.w3.org/1999/xlink" content-type="dwc:taxonomicStatus" xlink:type="simple">accepted</named-content>; <bold>Location:</bold> higherGeography: <named-content xmlns:xlink="http://www.w3.org/1999/xlink" content-type="dwc:higherGeography" xlink:type="simple">Central Africa</named-content>; continent: <named-content xmlns:xlink="http://www.w3.org/1999/xlink" content-type="dwc:continent" xlink:type="simple">Africa</named-content>; country: <named-content xmlns:xlink="http://www.w3.org/1999/xlink" content-type="dwc:country" xlink:type="simple">Rwanda</named-content>; countryCode: <named-content xmlns:xlink="http://www.w3.org/1999/xlink" content-type="dwc:countryCode" xlink:type="simple">RW</named-content>; stateProvince: <named-content xmlns:xlink="http://www.w3.org/1999/xlink" content-type="dwc:stateProvince" xlink:type="simple">Eastern Province</named-content>; county: <named-content xmlns:xlink="http://www.w3.org/1999/xlink" content-type="dwc:county" xlink:type="simple">Nyagatare</named-content>; municipality: <named-content xmlns:xlink="http://www.w3.org/1999/xlink" content-type="dwc:municipality" xlink:type="simple">Rwimiyaga</named-content>; locality: <named-content xmlns:xlink="http://www.w3.org/1999/xlink" content-type="dwc:locality" xlink:type="simple">near Karushuga, just outside of Akagera National Park along the Kagera River near to the Rwanda-Tanzania border</named-content>; verbatimLocality: <named-content xmlns:xlink="http://www.w3.org/1999/xlink" content-type="dwc:verbatimLocality" xlink:type="simple">just outside of Akagera National Park along the Kagera River near to the Rwanda-Tanzania border</named-content>; verbatimElevation: <named-content xmlns:xlink="http://www.w3.org/1999/xlink" content-type="dwc:verbatimElevation" xlink:type="simple">1380 m</named-content>; verbatimCoordinates: <named-content xmlns:xlink="http://www.w3.org/1999/xlink" content-type="dwc:verbatimCoordinates" xlink:type="simple">decimal degrees</named-content>; verbatimLatitude: <named-content xmlns:xlink="http://www.w3.org/1999/xlink" content-type="dwc:verbatimLatitude" xlink:type="simple">-1.30184</named-content>; verbatimLongitude: <named-content xmlns:xlink="http://www.w3.org/1999/xlink" content-type="dwc:verbatimLongitude" xlink:type="simple">30.55582</named-content>; decimalLatitude: <named-content xmlns:xlink="http://www.w3.org/1999/xlink" content-type="dwc:decimalLatitude" xlink:type="simple">-1.30184</named-content>; decimalLongitude: <named-content xmlns:xlink="http://www.w3.org/1999/xlink" content-type="dwc:decimalLongitude" xlink:type="simple">30.55582</named-content>; geodeticDatum: <named-content xmlns:xlink="http://www.w3.org/1999/xlink" content-type="dwc:geodeticDatum" xlink:type="simple">WGS84</named-content>; coordinateUncertaintyInMeters: <named-content xmlns:xlink="http://www.w3.org/1999/xlink" content-type="dwc:coordinateUncertaintyInMeters" xlink:type="simple">10</named-content>; georeferencedBy: <named-content xmlns:xlink="http://www.w3.org/1999/xlink" content-type="dwc:georeferencedBy" xlink:type="simple">Michael B. Thomas</named-content>; georeferenceProtocol: <named-content xmlns:xlink="http://www.w3.org/1999/xlink" content-type="dwc:georeferenceProtocol" xlink:type="simple">"Guide to Best Practices for Georeferencing" (Chapman and Wieczorek, eds. 2006)</named-content>; georeferenceVerificationStatus: <named-content xmlns:xlink="http://www.w3.org/1999/xlink" content-type="dwc:georeferenceVerificationStatus" xlink:type="simple">verified by collector and verified by Curator</named-content>; <bold>Identification:</bold> identifiedBy: <named-content xmlns:xlink="http://www.w3.org/1999/xlink" content-type="dwc:identifiedBy" xlink:type="simple">Elias Bizuru</named-content>; dateIdentified: <named-content xmlns:xlink="http://www.w3.org/1999/xlink" content-type="dwc:dateIdentified" xlink:type="simple">2023-09-04</named-content>; identificationReferences: <named-content xmlns:xlink="http://www.w3.org/1999/xlink" content-type="dwc:identificationReferences" xlink:type="simple">Flora of Tropical East Africa</named-content>; <bold>Record Level:</bold> type: <named-content xmlns:xlink="http://www.w3.org/1999/xlink" content-type="dwc:type" xlink:type="simple">PhysicalObject</named-content>; language: <named-content xmlns:xlink="http://www.w3.org/1999/xlink" content-type="dwc:language" xlink:type="simple">en</named-content>; rights: <named-content xmlns:xlink="http://www.w3.org/1999/xlink" content-type="dwc:rights" xlink:type="simple">Content licensed under Attribution-NonCommercial-ShareAlike 4.0 International</named-content>; rightsHolder: <named-content xmlns:xlink="http://www.w3.org/1999/xlink" content-type="dwc:rightsHolder" xlink:type="simple">The Regents of the University of Rwanda</named-content>; accessRights: <named-content xmlns:xlink="http://www.w3.org/1999/xlink" content-type="dwc:accessRights" xlink:type="simple">public domain</named-content>; bibliographicCitation: <named-content xmlns:xlink="http://www.w3.org/1999/xlink" content-type="dwc:bibliographicCitation" xlink:type="simple">not-for-profit use only</named-content>; institutionID: <named-content xmlns:xlink="http://www.w3.org/1999/xlink" content-type="dwc:institutionID" xlink:type="simple">UR</named-content>; collectionID: <named-content xmlns:xlink="http://www.w3.org/1999/xlink" content-type="dwc:collectionID" xlink:type="simple">NHR</named-content>; institutionCode: <named-content xmlns:xlink="http://www.w3.org/1999/xlink" content-type="dwc:institutionCode" xlink:type="simple">CoEB</named-content>; collectionCode: <named-content xmlns:xlink="http://www.w3.org/1999/xlink" content-type="dwc:collectionCode" xlink:type="simple">NHR</named-content>; ownerInstitutionCode: <named-content xmlns:xlink="http://www.w3.org/1999/xlink" content-type="dwc:ownerInstitutionCode" xlink:type="simple">UR</named-content>; basisOfRecord: <named-content xmlns:xlink="http://www.w3.org/1999/xlink" content-type="dwc:basisOfRecord" xlink:type="simple">PreservedSpecimen</named-content>; source: <named-content xmlns:xlink="http://www.w3.org/1999/xlink" content-type="dwc:source" xlink:type="simple">https://rwandabiodiversity.net/collections/individual/index.php?occid=1586&amp;clid=0</named-content></p></list-item></list></tp:treatment-sec><tp:treatment-sec sec-type="Description"><title>Description</title><p><italic><tp:taxon-name><tp:taxon-name-part taxon-name-part-type="genus" reg="Diospyros">Diospyros</tp:taxon-name-part> <tp:taxon-name-part taxon-name-part-type="species" reg="abyssinica">abyssinica</tp:taxon-name-part></tp:taxon-name></italic> is a large and tall tree of 30-35 m in height with a dense branch canopy; bole straight and cylindical with a DBH that varies between 23 and 47 cm for mature trees; bark dark grey to blackish-brown, rough and fissured with longitidunal cracks in older trees, but relatively smoother in younger individuals (Fig. <xref ref-type="fig" rid="F13916901">8</xref>), bark thickness increases with age to provide a protection against fire; wood very hard, white with blackish streaks in the heartwood visible inside both the bole and branches (Fig. <xref ref-type="fig" rid="F13916905">9</xref>). Leaves glabrous, coriaceous, green at younger age and becoming grey-green when old lanceolate-elliptic or elliptic, 7.4 - 13,4 cm long and 3.8-4.7 cm wide for mature leaves, sub-obtuse to acuminate at the apex or distinctly acuminate at the apex, leaves base obtuse to distinctly cuneate; principal nerve more conspicuous beneath the blade, lateral nerves 8-12 in number visible on both surfaces of the blade and coated with waxy layer to reduce evapotranspiration (Figs <xref ref-type="fig" rid="F13916909">10</xref>, <xref ref-type="fig" rid="F13917085">11</xref>, <xref ref-type="fig" rid="F13917091">12</xref>); petiole 5.2-6.3 mm long; fruits are red coloured or black at maturity, glabrous, subglobose or ellipsoid-subglobose; calyx persistent and patelliform. Seeds black, 1 globose to subellispoid. Female flowers (1-)3-5(-8) in axillary orramuligerous fascicles; pedicels 2 mm long, fulvous-setulose; calyx cyathiform, 6 mm long, glabrous outside, finely strigulose towards the base inside, divided almost to the base; calyx-lobes 3-4, strongly imbricate, ± round, 6 mm long and wide, sometimes apiculate; corolla similar to that of male, slightly shorter than the calyx; staminodes 3-4, filiform, 2 mm long, glabrous, attached to the corolla-throat and alternating with the lobes, exserted; ovary conical, 4 mm long, 2 mm wide, glabrous, gradually merging into the short undivided style; locules 6, uniovulate; stigmatic lobes 3, ± 1 mm long, ascending. Male flowers peach-scented, 10-18 in contracted cymes, axillary or borne on branchlets; peduncle 1 mm long; pedicels 1 mm long, fulvoussetulose; calyx shallowly cyathiform, 2 mm long; calyx-lobes 3-4, broadly triangular, glabrous outside, except for a few minute marginal hairs, glabrous inside; corolla cream, subrotate, 5-6 mm long, glabrous; corolla-tube 1.5 mm long; corolla-lobes 3-4, broadly elliptic, 4-5 mm long, 3 mm wide, obtuse at the apex; stamens 10-15, 2-4 mm long; anthers lanceolate-apiculate, sparsely setulose towards the apex; rudimentary ovary 1 mm long, glabrous, sometimes absent. Fruit red or black at maturity, ellipsoid to subglobose, 9.2-10.6 mm long, 7.2-8.1 mm wide, glabrous, with persistent style; calyx persistent after fruits maturation, becoming patelliform, 3.8-4.6 mm long (Figs <xref ref-type="fig" rid="F13844695">3</xref>, <xref ref-type="fig" rid="F13844718">4</xref>). Seeds 1 per fruit, subellipsoid, yellow to grey black, 3.7 large and 5.7 mm long with a longitudinal back line (Fig. <xref ref-type="fig" rid="F13917093">13</xref>); endosperm smooth.</p></tp:treatment-sec><tp:treatment-sec sec-type="Diagnosis"><title>Diagnosis</title><p><italic><tp:taxon-name><tp:taxon-name-part taxon-name-part-type="genus" reg="Diospyros">Diospyros</tp:taxon-name-part> <tp:taxon-name-part taxon-name-part-type="species" reg="abyssinica">abyssinica</tp:taxon-name-part></tp:taxon-name></italic> differs significantly from <italic><tp:taxon-name><tp:taxon-name-part taxon-name-part-type="genus" reg="Diospyros">D.</tp:taxon-name-part> <tp:taxon-name-part taxon-name-part-type="species" reg="gabunensis">gabunensis</tp:taxon-name-part></tp:taxon-name></italic>, the only other native to Rwanda, morphologically by the leaf and fruit size, fruit colour and seed numbers. <italic><tp:taxon-name><tp:taxon-name-part taxon-name-part-type="genus" reg="Diospyros">Diospyros</tp:taxon-name-part> <tp:taxon-name-part taxon-name-part-type="species" reg="abyssinica">abyssinica</tp:taxon-name-part></tp:taxon-name></italic>, has an orange or red to yellow fruit, 0.8-1.4 cm long, 8-9 mm wide and the calyx is scarcely accrescent and contains only one black seed (very rarely 2), while <italic><tp:taxon-name><tp:taxon-name-part taxon-name-part-type="genus" reg="Diospyros">D.</tp:taxon-name-part> <tp:taxon-name-part taxon-name-part-type="species" reg="gabunensis">gabunensis</tp:taxon-name-part></tp:taxon-name></italic> fruit is blackish or purplish, ca. 2.5(3) cm in diameter and the calyx accrescent with 8-10 seeds (Figs <xref ref-type="fig" rid="F13844693">2</xref>, <xref ref-type="fig" rid="F13844695">3</xref>, <xref ref-type="fig" rid="F13844718">4</xref>). In addition, <italic><tp:taxon-name><tp:taxon-name-part taxon-name-part-type="genus" reg="Diospyros">D.</tp:taxon-name-part> <tp:taxon-name-part taxon-name-part-type="species" reg="abyssinica">abyssinica</tp:taxon-name-part></tp:taxon-name></italic> leaves are much smaller, measuring 7.4-11.6 cm long, 3.8-4.7 cm wide whereas those of <italic><tp:taxon-name><tp:taxon-name-part taxon-name-part-type="genus" reg="Diospyros">D.</tp:taxon-name-part> <tp:taxon-name-part taxon-name-part-type="species" reg="gabunensis">gabunensis</tp:taxon-name-part></tp:taxon-name></italic> are ca. 18 x 6.5 cm.</p></tp:treatment-sec><tp:treatment-sec sec-type="Distribution"><title>Distribution</title><p>The broad native range of <italic><tp:taxon-name><tp:taxon-name-part taxon-name-part-type="genus" reg="Diospyros">Diospyros</tp:taxon-name-part> <tp:taxon-name-part taxon-name-part-type="species" reg="abyssinica">abyssinica</tp:taxon-name-part></tp:taxon-name></italic> is Tropical or Sub-Saharan Africa. It is known to be native to: Angola, Benin, Burkina, Cameroon, Central African Republic, Chad, Eritrea, Ethiopia, Gabon, Ghana, Guinea, Ivory Coast, Kenya, Malawi, Mali, Mozambique, Nigeria, Sudan, Tanzania, Togo, Uganda, Zambia, Zaïre and Zimbabwe (<xref ref-type="bibr" rid="B13845819">EOL 2026</xref>, <xref ref-type="bibr" rid="B13846180">POWO 2025</xref>).</p></tp:treatment-sec><tp:treatment-sec sec-type="Ecology"><title>Ecology</title><p>It is a shrub or tree and occurs mainly in moist tropical and subtropical woodland and forest ecosystems. It occurs in coastal and highland forests at altitudes up to 2200 m (<xref ref-type="bibr" rid="B13845803">Dharani 2019</xref>).</p></tp:treatment-sec><tp:treatment-sec sec-type="Conservation"><title>Conservation</title><p><italic><tp:taxon-name><tp:taxon-name-part taxon-name-part-type="genus" reg="Diospyros">Diospyros</tp:taxon-name-part> <tp:taxon-name-part taxon-name-part-type="species" reg="abyssinica">abyssinica</tp:taxon-name-part></tp:taxon-name></italic> was most recently assessed for the <ext-link xmlns:xlink="http://www.w3.org/1999/xlink" ext-link-type="uri" xlink:href="https://www.iucnredlist.org/species/158268/769642" xlink:type="simple"><bold>IUCN Red List of Threatened Species</bold></ext-link> in 2020 and is currently classified as Least Concern (<xref ref-type="bibr" rid="B13845668">Beentje et al. 2025</xref>). Despite its global status, the species is represented in Rwanda by fewer than 20 known individuals, all restricted to Karushuga, in an area adjacent to <ext-link xmlns:xlink="http://www.w3.org/1999/xlink" ext-link-type="uri" xlink:href="https://www.africanparks.org/the-parks/akagera" xlink:type="simple"><bold>Akagera National Park</bold>.</ext-link> Immediate threats at this site include potential harvesting by local communities for timber and firewood.</p><p><italic><tp:taxon-name><tp:taxon-name-part taxon-name-part-type="genus" reg="Diospyros">D.</tp:taxon-name-part> <tp:taxon-name-part taxon-name-part-type="species" reg="abyssinica">abyssinica</tp:taxon-name-part></tp:taxon-name></italic> is known from six international ex-situ collections, including sites in Benin, Kenya and the United States, with additional seed material conserved at the <ext-link xmlns:xlink="http://www.w3.org/1999/xlink" ext-link-type="uri" xlink:href="https://www.kew.org/wakehurst/whats-at-wakehurst/millennium-seed-bank" xlink:type="simple"><bold>Millennium Seed Bank</bold></ext-link> (<xref ref-type="bibr" rid="B13846532">BGCI 2025</xref>). At present, the species is not formally represented in any ex-situ conservation collection within Rwanda.</p><p>Between 2023 and 2026, nursery propagation efforts in Rwanda resulted in the production of nearly 6,000 seedlings, of which 2,843 trees were out-planted at Community Biodiversity Sanctuaries (CBS) in Kayonza and Gatsibo Districts, Eastern Province (Table <xref ref-type="table" rid="T13845337">1</xref>; Figs <xref ref-type="fig" rid="F13844720">5</xref>, <xref ref-type="fig" rid="F13852902">6</xref>, <xref ref-type="fig" rid="F13845338">7</xref>). However, because these seedlings originated from a limited local gene pool, there is concern that the out-planted populations may possess reduced genetic diversity. The nearest previously documented populations occur in southern Uganda, approximately 100–150 km from Rwanda, while it is more widespread in Tanzania, particularly in the Kagera Region near Lake Victoria, approximately 300–350 km away.</p></tp:treatment-sec><tp:treatment-sec sec-type="Biology"><title>Biology</title><p>The species is a shrub to tall forest tree, up to 30 m with a relatively sparse and shortly branched mushroom-shaped crown (<xref ref-type="bibr" rid="B13845660">Beentje 1994</xref>). Like other <italic><tp:taxon-name><tp:taxon-name-part taxon-name-part-type="genus" reg="Diospyros">Diospyros</tp:taxon-name-part></tp:taxon-name></italic>, it is an evergreen species and dioecious, with male and female flowers borne on separate individuals. This reproductive biology has important implications for both propagation and conservation, in situ and ex situ.</p><p>As only female trees produce fruit and seed, successful natural regeneration depends on the presence of reproductively mature male trees within pollination distance. Fragmentation of forest habitats or selective removal of individuals can, therefore, reduce effective pollination and seed production, even where apparently healthy populations remain. In small or isolated populations, skewed sex ratios may further limit reproductive success and reduce genetic diversity over time.</p><p>For ex situ conservation and restoration programmes, dioecy requires careful planning to ensure that both male and female individuals are represented in living collections, seed orchards and re-introduction efforts. Propagation from seed alone does not guarantee balanced sex ratios, since the sex of seedlings is generally unknown until flowering. Vegetative propagation of known male and female trees may, therefore, be important for establishing breeding populations and maintaining long-term reproductive viability.</p><p>These considerations are particularly relevant for restoration and conservation initiatives involving fragmented tropical forest ecosystems, where maintaining functional population structure is essential for sustaining natural regeneration and long-term species persistence.</p></tp:treatment-sec><tp:treatment-sec sec-type="Taxon discussion"><title>Taxon discussion</title><p>This taxon has not previously been reported for the flora of Rwanda, thus this paper representing its first verified record. Its occurrence extends the known distribution range of the species in Central Africa and contributes to completing the floristic knowledge of Rwanda. No earlier confirmed records exist in the national or regional literature.</p></tp:treatment-sec><tp:treatment-sec sec-type="Notes"><title>Notes</title><p>We note that <italic><tp:taxon-name><tp:taxon-name-part taxon-name-part-type="genus" reg="Diospyros">Diospyros</tp:taxon-name-part> <tp:taxon-name-part taxon-name-part-type="species" reg="abyssinica">abyssinica</tp:taxon-name-part></tp:taxon-name></italic> was inadvertently included in <xref ref-type="bibr" rid="B13849854">Fischer et al. (2024)</xref>, based on a misinterpretation of published data. The species record was believed to be derived from <xref ref-type="bibr" rid="B13850414">Troupin (1982)</xref>, who, in this short paper, describes only <tp:taxon-name><tp:taxon-name-part taxon-name-part-type="family">Acanthaceae</tp:taxon-name-part></tp:taxon-name>, <tp:taxon-name><tp:taxon-name-part taxon-name-part-type="family">Melastomataceae</tp:taxon-name-part></tp:taxon-name> and <tp:taxon-name><tp:taxon-name-part taxon-name-part-type="family">Sapotaceae</tp:taxon-name-part></tp:taxon-name> and makes no reference to <italic><tp:taxon-name><tp:taxon-name-part taxon-name-part-type="genus" reg="Diospyros">D.</tp:taxon-name-part> <tp:taxon-name-part taxon-name-part-type="species" reg="abyssinica">abyssinica</tp:taxon-name-part></tp:taxon-name></italic>. Troupin’s “<tp:taxon-name><tp:taxon-name-part taxon-name-part-type="kingdom">Plantae</tp:taxon-name-part></tp:taxon-name> <tp:taxon-name><tp:taxon-name-part taxon-name-part-type="subfamily">africanae</tp:taxon-name-part></tp:taxon-name>. IX (<tp:taxon-name><tp:taxon-name-part taxon-name-part-type="family">Acanthaceae</tp:taxon-name-part></tp:taxon-name>, <tp:taxon-name><tp:taxon-name-part taxon-name-part-type="family">Melastomataceae</tp:taxon-name-part></tp:taxon-name>, <tp:taxon-name><tp:taxon-name-part taxon-name-part-type="family">Sapotaceae</tp:taxon-name-part></tp:taxon-name>)”, was cited to be published in Vol. 52, No. 3/4 (31 Dec 1982), pp. 163-165 — but the widely used, database-supported pagination for it is pp. 463–465, not pp 163-165. This is simply a typographical error. The correct place to review this species is Troupin’s Flore du Rwanda (Spermatophytes) (<xref ref-type="bibr" rid="B13846263">Troupin 1985</xref>, Vol. III), where <tp:taxon-name><tp:taxon-name-part taxon-name-part-type="family">Ebenaceae</tp:taxon-name-part></tp:taxon-name> are treated and one can see there is no reference to <italic><tp:taxon-name><tp:taxon-name-part taxon-name-part-type="genus" reg="Diospyros">D.</tp:taxon-name-part> <tp:taxon-name-part taxon-name-part-type="species" reg="abyssinica">abyssinica</tp:taxon-name-part></tp:taxon-name></italic>. In addition, <xref ref-type="bibr" rid="B13849854">Fischer et al. (2024)</xref> reports <italic><tp:taxon-name><tp:taxon-name-part taxon-name-part-type="genus" reg="Drosera">Drosera</tp:taxon-name-part> <tp:taxon-name-part taxon-name-part-type="species" reg="pilosa">pilosa</tp:taxon-name-part></tp:taxon-name></italic> Exell &amp; Laundon as being in <tp:taxon-name><tp:taxon-name-part taxon-name-part-type="family">Ebenaceae</tp:taxon-name-part></tp:taxon-name> with <italic><tp:taxon-name><tp:taxon-name-part taxon-name-part-type="genus" reg="Diospyros">Diospyros</tp:taxon-name-part> <tp:taxon-name-part taxon-name-part-type="species" reg="gabunensis">gabunensis</tp:taxon-name-part></tp:taxon-name></italic> Gürke in <tp:taxon-name><tp:taxon-name-part taxon-name-part-type="family">Ehretiaceae</tp:taxon-name-part></tp:taxon-name>, which appears to be a row misalignment error. So we conclude this is the first documentation of this taxon as a new distribution record in Rwanda. We clarify here that the original attribution and taxon record belonging to <xref ref-type="bibr" rid="B13849854">Fischer et al. (2024)</xref> and the checklist inclusion should be regarded as an error.</p></tp:treatment-sec><tp:treatment-sec sec-type="Ethnobotany - Uses"><title>Ethnobotany - Uses</title><p>The fruit is not known to be consumed by people in Rwanda. In other countries, fruits are reported to be eaten by birds and small mammals and are known to be an important component of the diet of both primates and fruit bats (<xref ref-type="bibr" rid="B14218598">Sumner and Mollon 2000</xref>). Besides the varied use of its hard and moderately heavy wood, the dark colour and high durability of other <italic><tp:taxon-name><tp:taxon-name-part taxon-name-part-type="genus" reg="Diospyros">Diospyros</tp:taxon-name-part></tp:taxon-name></italic> species are lacking. <italic><tp:taxon-name><tp:taxon-name-part taxon-name-part-type="genus" reg="Diospyros">Diospyros</tp:taxon-name-part> <tp:taxon-name-part taxon-name-part-type="species" reg="abyssinica">abyssinica</tp:taxon-name-part></tp:taxon-name></italic> is recorded to have medicinal properties in neighbouring countries ethnopharmacopaeia (<xref ref-type="bibr" rid="B14218607">Mallavadhani et al. 1998</xref>, <xref ref-type="bibr" rid="B14218584">Diallo et al. 2000</xref>). The wood of <italic><tp:taxon-name><tp:taxon-name-part taxon-name-part-type="genus" reg="Diospyros">Diospyros</tp:taxon-name-part> <tp:taxon-name-part taxon-name-part-type="species" reg="abyssinica">abyssinica</tp:taxon-name-part></tp:taxon-name></italic> is used for heavy flooring, poles, interior trim, mine props, furniture, cabinet making, masts of dhows (traditional sailing vessel), agricultural implements, musical instruments, tool handles, ladders, toys, novelties, pestles, mortars, golf club heads, sticks, loom shuttles in weaving sisal cloth, carving and turnery (<xref ref-type="bibr" rid="B13846103">Obeng 2010</xref>). The wood is commonly used as firewood and for charcoal production. Various parts of the plants are reportedly used in traditional medicine (<xref ref-type="bibr" rid="B13846196">Ribeiro 2023</xref>). In Ghana, bark and roots are used by the Krobo people against various diseases (<xref ref-type="bibr" rid="B13846103">Obeng 2010</xref>). In Mali, leaf and roots decoctions are used to treat malaria and dysentery and to promote wound healing (<xref ref-type="bibr" rid="B13846076">Maiga et al. 2006</xref>, <xref ref-type="bibr" rid="B13846134">Odlo 2011</xref>). In Tanzania, a root decoction is taken to treat leprosy (<xref ref-type="bibr" rid="B13846103">Obeng 2010</xref>). Unfortunately, ethnobotanical data supporting its use in Rwanda as a traditional medicine is lacking.</p></tp:treatment-sec><tp:treatment-sec><!--Section generated to contain objects referenced in tp:taxon-treatment.--><fig id="F13916901" position="float" orientation="portrait"><object-id xmlns:xlink="http://www.w3.org/1999/xlink" content-type="arpha" xlink:type="simple">0908CDA8-409C-557A-ADC0-B2E446B0874F</object-id><object-id xmlns:xlink="http://www.w3.org/1999/xlink" content-type="doi" xlink:type="simple">10.3897/BDJ.14.e189867.figure13</object-id><label>Figure 8.</label><caption><p>Bark of insitu specimen of <italic><tp:taxon-name><tp:taxon-name-part taxon-name-part-type="genus" reg="Diospyros">Diospyros</tp:taxon-name-part> <tp:taxon-name-part taxon-name-part-type="species" reg="abyssinica">abyssinica</tp:taxon-name-part></tp:taxon-name></italic>.</p></caption><graphic xmlns:xlink="http://www.w3.org/1999/xlink" xlink:href="bdj-14-e189867-g008.jpeg" position="float" id="oo_1543301.jpeg" orientation="portrait" xlink:type="simple"><uri content-type="original_file" xlink:type="simple">https://binary.pensoft.net/fig/1543301</uri></graphic></fig><fig id="F13916905" position="float" orientation="portrait"><object-id xmlns:xlink="http://www.w3.org/1999/xlink" content-type="arpha" xlink:type="simple">842A905B-5E4B-576E-8586-1FC738A2A003</object-id><object-id xmlns:xlink="http://www.w3.org/1999/xlink" content-type="doi" xlink:type="simple">10.3897/BDJ.14.e189867.figure13</object-id><label>Figure 9.</label><caption><p>Blackish streaks of <italic><tp:taxon-name><tp:taxon-name-part taxon-name-part-type="genus" reg="Diospyros">Diospyros</tp:taxon-name-part> <tp:taxon-name-part taxon-name-part-type="species" reg="abyssinica">abyssinica</tp:taxon-name-part></tp:taxon-name></italic> branch inner wood.</p></caption><graphic xmlns:xlink="http://www.w3.org/1999/xlink" xlink:href="bdj-14-e189867-g009.jpeg" position="float" id="oo_1543323.jpeg" orientation="portrait" xlink:type="simple"><uri content-type="original_file" xlink:type="simple">https://binary.pensoft.net/fig/1543323</uri></graphic></fig><fig id="F13916909" position="float" orientation="portrait"><object-id xmlns:xlink="http://www.w3.org/1999/xlink" content-type="arpha" xlink:type="simple">8D2CF467-C346-5388-B5CF-048CE704895B</object-id><object-id xmlns:xlink="http://www.w3.org/1999/xlink" content-type="doi" xlink:type="simple">10.3897/BDJ.14.e189867.figure13</object-id><label>Figure 10.</label><caption><p>Fresh leaf of <italic><tp:taxon-name><tp:taxon-name-part taxon-name-part-type="genus" reg="Diospyros">Diospyros</tp:taxon-name-part> <tp:taxon-name-part taxon-name-part-type="species" reg="abyssinica">abyssinica</tp:taxon-name-part></tp:taxon-name></italic>.</p></caption><graphic xmlns:xlink="http://www.w3.org/1999/xlink" xlink:href="bdj-14-e189867-g010.jpeg" position="float" id="oo_1543333.jpeg" orientation="portrait" xlink:type="simple"><uri content-type="original_file" xlink:type="simple">https://binary.pensoft.net/fig/1543333</uri></graphic></fig><fig id="F13917085" position="float" orientation="portrait"><object-id xmlns:xlink="http://www.w3.org/1999/xlink" content-type="arpha" xlink:type="simple">CAC23F9C-485D-547C-A99C-177E8DB2542A</object-id><object-id xmlns:xlink="http://www.w3.org/1999/xlink" content-type="doi" xlink:type="simple">10.3897/BDJ.14.e189867.figure13</object-id><label>Figure 11.</label><caption><p>Various shapes of leaves of <italic><tp:taxon-name><tp:taxon-name-part taxon-name-part-type="genus" reg="Diospyros">D.</tp:taxon-name-part> <tp:taxon-name-part taxon-name-part-type="species" reg="abyssinica">abyssinica</tp:taxon-name-part></tp:taxon-name></italic> (Abaxial view).</p></caption><graphic xmlns:xlink="http://www.w3.org/1999/xlink" xlink:href="bdj-14-e189867-g011.jpeg" position="float" id="oo_1543423.jpeg" orientation="portrait" xlink:type="simple"><uri content-type="original_file" xlink:type="simple">https://binary.pensoft.net/fig/1543423</uri></graphic></fig><fig id="F13917091" position="float" orientation="portrait"><object-id xmlns:xlink="http://www.w3.org/1999/xlink" content-type="arpha" xlink:type="simple">8A4F8F2B-687D-5BC2-8A73-EBDACE8C71A3</object-id><object-id xmlns:xlink="http://www.w3.org/1999/xlink" content-type="doi" xlink:type="simple">10.3897/BDJ.14.e189867.figure13</object-id><label>Figure 12.</label><caption><p><italic><tp:taxon-name><tp:taxon-name-part taxon-name-part-type="genus" reg="Diospyros">D.</tp:taxon-name-part> <tp:taxon-name-part taxon-name-part-type="species" reg="abyssinica">abyssinica</tp:taxon-name-part></tp:taxon-name></italic> leaves (Adaxial view).</p></caption><graphic xmlns:xlink="http://www.w3.org/1999/xlink" xlink:href="bdj-14-e189867-g012.jpeg" position="float" id="oo_1543424.jpeg" orientation="portrait" xlink:type="simple"><uri content-type="original_file" xlink:type="simple">https://binary.pensoft.net/fig/1543424</uri></graphic></fig><fig id="F13844695" position="float" orientation="portrait"><object-id xmlns:xlink="http://www.w3.org/1999/xlink" content-type="arpha" xlink:type="simple">3A471550-7B54-524E-950D-CFEB6B2EF8C0</object-id><object-id xmlns:xlink="http://www.w3.org/1999/xlink" content-type="doi" xlink:type="simple">10.3897/BDJ.14.e189867.figure13</object-id><label>Figure 3.</label><caption><p><italic><tp:taxon-name><tp:taxon-name-part taxon-name-part-type="genus" reg="Diospyros">Diospyros</tp:taxon-name-part> <tp:taxon-name-part taxon-name-part-type="species" reg="abyssinica">abyssinica</tp:taxon-name-part></tp:taxon-name></italic>, closeup of ripening single or sometimes 2-seeded fruit.</p></caption><graphic xmlns:xlink="http://www.w3.org/1999/xlink" xlink:href="bdj-14-e189867-g003.jpg" position="float" id="oo_1516551.jpg" orientation="portrait" xlink:type="simple"><uri content-type="original_file" xlink:type="simple">https://binary.pensoft.net/fig/1516551</uri></graphic></fig><fig id="F13844718" position="float" orientation="portrait"><object-id xmlns:xlink="http://www.w3.org/1999/xlink" content-type="arpha" xlink:type="simple">D7CAB984-9F64-591A-8B41-A0FF54B345E2</object-id><object-id xmlns:xlink="http://www.w3.org/1999/xlink" content-type="doi" xlink:type="simple">10.3897/BDJ.14.e189867.figure13</object-id><label>Figure 4.</label><caption><p><italic><tp:taxon-name><tp:taxon-name-part taxon-name-part-type="genus" reg="Diospyros">Diospyros</tp:taxon-name-part> <tp:taxon-name-part taxon-name-part-type="species" reg="abyssinica">abyssinica</tp:taxon-name-part></tp:taxon-name></italic>, red-black mature fruits.</p></caption><graphic xmlns:xlink="http://www.w3.org/1999/xlink" xlink:href="bdj-14-e189867-g004.jpg" position="float" id="oo_1516553.jpg" orientation="portrait" xlink:type="simple"><uri content-type="original_file" xlink:type="simple">https://binary.pensoft.net/fig/1516553</uri></graphic></fig><fig id="F13917093" position="float" orientation="portrait"><object-id xmlns:xlink="http://www.w3.org/1999/xlink" content-type="arpha" xlink:type="simple">52C5BBFA-47D7-56D9-9F9D-7CED75C12DBF</object-id><object-id xmlns:xlink="http://www.w3.org/1999/xlink" content-type="doi" xlink:type="simple">10.3897/BDJ.14.e189867.figure13</object-id><label>Figure 13.</label><caption><p>Seed of <italic><tp:taxon-name><tp:taxon-name-part taxon-name-part-type="genus" reg="Diospyros">Diospyros</tp:taxon-name-part> <tp:taxon-name-part taxon-name-part-type="species" reg="abyssinica">abyssinica</tp:taxon-name-part></tp:taxon-name></italic>.</p></caption><graphic xmlns:xlink="http://www.w3.org/1999/xlink" xlink:href="bdj-14-e189867-g013.jpeg" position="float" id="oo_1543426.jpeg" orientation="portrait" xlink:type="simple"><uri content-type="original_file" xlink:type="simple">https://binary.pensoft.net/fig/1543426</uri></graphic></fig><fig id="F13844693" position="float" orientation="portrait"><object-id xmlns:xlink="http://www.w3.org/1999/xlink" content-type="arpha" xlink:type="simple">C68E97C9-67CD-5CC8-9B14-5F19306FB46D</object-id><object-id xmlns:xlink="http://www.w3.org/1999/xlink" content-type="doi" xlink:type="simple">10.3897/BDJ.14.e189867.figure13</object-id><label>Figure 2.</label><caption><p><italic><tp:taxon-name><tp:taxon-name-part taxon-name-part-type="genus" reg="Diospyros">Diospyros</tp:taxon-name-part> <tp:taxon-name-part taxon-name-part-type="species" reg="abyssinica">abyssinica</tp:taxon-name-part></tp:taxon-name></italic>, lanceolate-elliptic leaves, rounded to cuneate at the base, subcoriaceous, glabrescent on lower surface; ripening small red-black fruit in cup-shaped remainder of calyx.</p></caption><graphic xmlns:xlink="http://www.w3.org/1999/xlink" xlink:href="bdj-14-e189867-g002.jpg" position="float" id="oo_1516552.jpg" orientation="portrait" xlink:type="simple"><uri content-type="original_file" xlink:type="simple">https://binary.pensoft.net/fig/1516552</uri></graphic></fig><table-wrap id="T13845337" position="float" orientation="portrait"><label>Table 1.</label><caption><p>Number of <tp:taxon-name><tp:taxon-name-part taxon-name-part-type="genus" reg="Diospyros">D.</tp:taxon-name-part> <tp:taxon-name-part taxon-name-part-type="species" reg="abyssinica">abyssinica</tp:taxon-name-part></tp:taxon-name> seedlings cultivated and out-planted.</p></caption><table rules="all" border="0"><tbody><tr><td rowspan="1" colspan="1">
              <bold>Community Biodiversity Sanctuary (CBS)</bold>
            </td><td rowspan="1" colspan="1">
              <bold>Number of seedlings Propagated</bold>
            </td><td rowspan="1" colspan="1">
              <bold>Number of Seedlings Planted into CBS</bold>
            </td><td rowspan="1" colspan="1">
              <bold>Number of seedlings Donated</bold>
            </td><td rowspan="1" colspan="1">
              <bold>Out-planted</bold>
            </td><td rowspan="1" colspan="1">
              <bold>Balance in Nursery</bold>
            </td></tr><tr><td rowspan="1" colspan="1">Gahini/Kayonza</td><td rowspan="1" colspan="1">2,646</td><td rowspan="1" colspan="1">898</td><td rowspan="1" colspan="1">650</td><td rowspan="1" colspan="1">1,548</td><td rowspan="1" colspan="1">1,098</td></tr><tr><td rowspan="1" colspan="1">Muhazi/Rwamagana</td><td rowspan="1" colspan="1">2,885</td><td rowspan="1" colspan="1">495</td><td rowspan="1" colspan="1">700</td><td rowspan="1" colspan="1">495</td><td rowspan="1" colspan="1">2,390</td></tr><tr><td rowspan="1" colspan="1">Ryarubamba/Gatsibo</td><td rowspan="1" colspan="1">400</td><td rowspan="1" colspan="1">100</td><td rowspan="1" colspan="1">0</td><td rowspan="1" colspan="1">800</td><td rowspan="1" colspan="1">0</td></tr><tr><td rowspan="1" colspan="1">Total</td><td rowspan="1" colspan="1">5,931</td><td rowspan="1" colspan="1">1,493</td><td rowspan="1" colspan="1">1,350</td><td rowspan="1" colspan="1">2,843</td><td rowspan="1" colspan="1">3,488</td></tr></tbody></table></table-wrap><fig id="F13844720" position="float" orientation="portrait"><object-id xmlns:xlink="http://www.w3.org/1999/xlink" content-type="arpha" xlink:type="simple">2B5DB86B-DD2F-58D8-8505-3DD579BBA75E</object-id><object-id xmlns:xlink="http://www.w3.org/1999/xlink" content-type="doi" xlink:type="simple">10.3897/BDJ.14.e189867.figure13</object-id><label>Figure 5.</label><caption><p>Three month old <italic><tp:taxon-name><tp:taxon-name-part taxon-name-part-type="genus" reg="Diospyros">D.</tp:taxon-name-part> <tp:taxon-name-part taxon-name-part-type="species" reg="abyssinica">abyssinica</tp:taxon-name-part></tp:taxon-name></italic> seedlings growing for out-planting in a local nursery.</p></caption><graphic xmlns:xlink="http://www.w3.org/1999/xlink" xlink:href="bdj-14-e189867-g005.jpg" position="float" id="oo_1516559.jpg" orientation="portrait" xlink:type="simple"><uri content-type="original_file" xlink:type="simple">https://binary.pensoft.net/fig/1516559</uri></graphic></fig><fig id="F13852902" position="float" orientation="portrait"><object-id xmlns:xlink="http://www.w3.org/1999/xlink" content-type="arpha" xlink:type="simple">6D399C11-0245-5966-BCB5-EF19708AFE8F</object-id><object-id xmlns:xlink="http://www.w3.org/1999/xlink" content-type="doi" xlink:type="simple">10.3897/BDJ.14.e189867.figure13</object-id><label>Figure 6.</label><caption><p>Seedlings of <italic><tp:taxon-name><tp:taxon-name-part taxon-name-part-type="genus" reg="Diospyros">D.</tp:taxon-name-part> <tp:taxon-name-part taxon-name-part-type="species" reg="abyssinica">abyssinica</tp:taxon-name-part></tp:taxon-name></italic> after one year in a comunity nursery of Gahini/Kayonza, Eastern Province of Rwanda.</p></caption><graphic xmlns:xlink="http://www.w3.org/1999/xlink" xlink:href="bdj-14-e189867-g006.jpg" position="float" id="oo_1519821.jpg" orientation="portrait" xlink:type="simple"><uri content-type="original_file" xlink:type="simple">https://binary.pensoft.net/fig/1519821</uri></graphic></fig><fig id="F13845338" position="float" orientation="portrait"><object-id xmlns:xlink="http://www.w3.org/1999/xlink" content-type="arpha" xlink:type="simple">99EC0480-BABE-5427-8B69-2238FA3231BE</object-id><object-id xmlns:xlink="http://www.w3.org/1999/xlink" content-type="doi" xlink:type="simple">10.3897/BDJ.14.e189867.figure13</object-id><label>Figure 7.</label><caption><p>A one year <italic><tp:taxon-name><tp:taxon-name-part taxon-name-part-type="genus" reg="Diospyros">D.</tp:taxon-name-part> <tp:taxon-name-part taxon-name-part-type="species" reg="abyssinica">abyssinica</tp:taxon-name-part></tp:taxon-name></italic> planted within the Gahini Community Biodiversity Sanctuary.</p></caption><graphic xmlns:xlink="http://www.w3.org/1999/xlink" xlink:href="bdj-14-e189867-g007.jpg" position="float" id="oo_1517564.jpg" orientation="portrait" xlink:type="simple"><uri content-type="original_file" xlink:type="simple">https://binary.pensoft.net/fig/1517564</uri></graphic></fig></tp:treatment-sec><ref-list><ref id="B13845777"><element-citation xmlns:xlink="http://www.w3.org/1999/xlink" publication-type="website" xlink:type="simple"><person-group person-group-type="author"><name name-style="western"><surname>Institute</surname><given-names>Conservatoire et Jardin botaniques de la Ville de Genève and South African National Biodiversity</given-names></name></person-group><article-title>African Plant Database (version 4.0.0)</article-title><uri xlink:type="simple">https://africanplantdatabase.ch/en/ nomen/specie/176466/diospyros-abyssinica-hiern-f-white</uri><date-in-citation content-type="access-date">2025-12-15T00:41:42+00:00</date-in-citation></element-citation></ref><ref id="B13845819"><element-citation xmlns:xlink="http://www.w3.org/1999/xlink" publication-type="website" xlink:type="simple"><person-group person-group-type="author"><name name-style="western"><surname>EOL</surname></name></person-group><article-title><italic>Diospyros abyssinica</italic> - Encyclopedia of Life</article-title><uri xlink:type="simple">http://eol.org</uri><date-in-citation content-type="access-date">2025-12-15T00:41:42+00:00</date-in-citation></element-citation></ref><ref id="B13846180"><element-citation xmlns:xlink="http://www.w3.org/1999/xlink" publication-type="website" xlink:type="simple"><person-group person-group-type="author"><name name-style="western"><surname>POWO</surname></name></person-group><article-title>Plants of the World Online. Facilitated by the Royal Botanic Gardens, Kew.</article-title><uri xlink:type="simple">https://powo.science.kew.org/taxon/urn:lsid:ipni.org:names:322036-1. Accessed on: 2023-11-14.</uri><date-in-citation content-type="access-date">2025-12-15T00:41:42+00:00</date-in-citation></element-citation></ref><ref id="B13845803"><element-citation xmlns:xlink="http://www.w3.org/1999/xlink" publication-type="book" xlink:type="simple"><person-group person-group-type="author"><name name-style="western"><surname>Dharani</surname><given-names>N.</given-names></name></person-group><year>2019</year><source>Field guide to common trees and shrubs of East Africa</source><publisher-name>Struik Nature</publisher-name><size units="page">1-472</size><isbn>978 1 77584 608 6</isbn></element-citation></ref><ref id="B13845668"><element-citation xmlns:xlink="http://www.w3.org/1999/xlink" publication-type="website" xlink:type="simple"><person-group person-group-type="author"><name name-style="western"><surname>Beentje</surname><given-names>H. J.</given-names></name><name name-style="western"><surname>Hilton-Taylor</surname><given-names>C</given-names></name><name name-style="western"><surname>Howard</surname><given-names>G</given-names></name><name name-style="western"><surname>Kindeketa</surname><given-names>W</given-names></name><name name-style="western"><surname>Luke</surname><given-names>WRQ</given-names></name><name name-style="western"><surname>Maunder</surname><given-names>M</given-names></name><name name-style="western"><surname>Mwachala</surname><given-names>G</given-names></name><name name-style="western"><surname>Mwangoka</surname><given-names>M</given-names></name><name name-style="western"><surname>Ndangalasi</surname><given-names>H</given-names></name><name name-style="western"><surname>Njau</surname><given-names>E-F</given-names></name><name name-style="western"><surname>Schatz</surname><given-names>GE</given-names></name><name name-style="western"><surname>Masinde</surname><given-names>P Siro</given-names></name><name name-style="western"><surname>VL</surname><given-names>Wilkins</given-names></name></person-group><article-title><italic>Diospyros abyssinica</italic>. The IUCN Red List of Threatened Species</article-title><pub-id pub-id-type="doi">10.2305/IUCN.UK.2020-3.RLTS.T158268A769642.en</pub-id><date-in-citation content-type="access-date">2025-12-15T00:41:42+00:00</date-in-citation></element-citation></ref><ref id="B13846532"><element-citation xmlns:xlink="http://www.w3.org/1999/xlink" publication-type="website" xlink:type="simple"><person-group person-group-type="author"><name name-style="western"><surname>BGCI</surname></name></person-group><article-title>GlobalTree Portal</article-title><uri xlink:type="simple">https://www.bgci.org/resources/bgci-databases/ globaltree-portal</uri><date-in-citation content-type="access-date">2025-12-15T00:41:42+00:00</date-in-citation></element-citation></ref><ref id="B13845660"><element-citation xmlns:xlink="http://www.w3.org/1999/xlink" publication-type="book" xlink:type="simple"><person-group person-group-type="author"><name name-style="western"><surname>Beentje</surname><given-names>H. J.</given-names></name></person-group><year>1994</year><source>Kenya trees, shrubs and lianas</source><publisher-name>National Museums of Kenya</publisher-name><publisher-loc>Nairobi</publisher-loc><size units="page">1-722</size><isbn>978996698610</isbn></element-citation></ref><ref id="B13849854"><element-citation xmlns:xlink="http://www.w3.org/1999/xlink" publication-type="article" xlink:type="simple"><person-group person-group-type="author"><name name-style="western"><surname>Fischer</surname><given-names>E.</given-names></name><name name-style="western"><surname>Nsanzurwimo</surname><given-names>A.</given-names></name><name name-style="western"><surname>Dumbo</surname><given-names>B.</given-names></name><name name-style="western"><surname>Richter</surname><given-names>R.</given-names></name><name name-style="western"><surname>Vande Weghe</surname><given-names>J. P.</given-names></name></person-group><year>2024</year><article-title>An updated checklist of vascular plants (lycophytes, ferns, gymnosperms, angiosperms) from Nyungwe National Park (incl</article-title><source>Cyamudongo Forest), Rwanda. Phytotaxa</source><volume>673</volume><issue>1</issue><fpage>1</fpage><lpage>113</lpage><pub-id pub-id-type="doi">10.11646/phytotaxa.673.1.1</pub-id></element-citation></ref><ref id="B13850414"><element-citation xmlns:xlink="http://www.w3.org/1999/xlink" publication-type="article" xlink:type="simple"><person-group person-group-type="author"><name name-style="western"><surname>Troupin</surname><given-names>G.</given-names></name></person-group><year>1982</year><article-title><tp:taxon-name><tp:taxon-name-part taxon-name-part-type="kingdom">Plantae</tp:taxon-name-part></tp:taxon-name> <tp:taxon-name><tp:taxon-name-part taxon-name-part-type="subfamily">Africanae</tp:taxon-name-part></tp:taxon-name>. IX (<tp:taxon-name><tp:taxon-name-part taxon-name-part-type="family">Acanthaceae</tp:taxon-name-part></tp:taxon-name>, <tp:taxon-name><tp:taxon-name-part taxon-name-part-type="family">Melastomataceae</tp:taxon-name-part></tp:taxon-name>, <tp:taxon-name><tp:taxon-name-part taxon-name-part-type="family">Sapotaceae</tp:taxon-name-part></tp:taxon-name>)</article-title><source>Bulletin du Jardin Botanique National de Belgique</source><volume>52</volume><fpage>463</fpage><lpage>465</lpage><uri xlink:type="simple">https://www.jstor.org/stable/3667956</uri><pub-id pub-id-type="doi">10.2307/3667896</pub-id></element-citation></ref><ref id="B13846263"><element-citation xmlns:xlink="http://www.w3.org/1999/xlink" publication-type="book" xlink:type="simple"><person-group person-group-type="author"><name name-style="western"><surname>Troupin</surname><given-names>G</given-names></name></person-group><year>1985</year><source>Flore du Rwanda. Spermatophytes 3</source><edition>Belgique Série IN-8</edition><volume>15</volume><publisher-name>Annales Musée Royal de l’Afrique Centrale</publisher-name><publisher-loc>Tervuren</publisher-loc><size units="page">1-729</size></element-citation></ref><ref id="B14218598"><element-citation xmlns:xlink="http://www.w3.org/1999/xlink" publication-type="article" xlink:type="simple"><person-group person-group-type="author"><name name-style="western"><surname>Sumner</surname><given-names>P.</given-names></name><name name-style="western"><surname>Mollon</surname><given-names>J. D.</given-names></name></person-group><year>2000</year><article-title>Chromaticity as a signal of ripeness in fruits taken by primates</article-title><source>Journal of Experimental Biology</source><volume>203</volume><fpage>1987</fpage><lpage>2000</lpage><pub-id pub-id-type="doi">10.1242/jeb.203.13.1987</pub-id></element-citation></ref><ref id="B14218607"><element-citation xmlns:xlink="http://www.w3.org/1999/xlink" publication-type="article" xlink:type="simple"><person-group person-group-type="author"><name name-style="western"><surname>Mallavadhani</surname><given-names>U. V.</given-names></name><name name-style="western"><surname>Panda</surname><given-names>A. K.</given-names></name><name name-style="western"><surname>Rao</surname><given-names>Y. R.</given-names></name></person-group><year>1998</year><article-title>Pharmacology and chemotaxonomy of <tp:taxon-name><tp:taxon-name-part taxon-name-part-type="genus" reg="Diospyros">Diospyros</tp:taxon-name-part></tp:taxon-name></article-title><source>Phytochemistry</source><volume>49</volume><fpage>901</fpage><lpage>951</lpage><pub-id pub-id-type="doi">10.1016/S0031-9422(97)01020-0</pub-id></element-citation></ref><ref id="B14218584"><element-citation xmlns:xlink="http://www.w3.org/1999/xlink" publication-type="article" xlink:type="simple"><person-group person-group-type="author"><name name-style="western"><surname>Diallo</surname><given-names>D.</given-names></name><name name-style="western"><surname>Marston</surname><given-names>A.</given-names></name><name name-style="western"><surname>Terreaux</surname><given-names>C.</given-names></name><name name-style="western"><surname>Touré</surname><given-names>Y.</given-names></name><name name-style="western"><surname>Paulsen</surname><given-names>Smestad</given-names></name><name name-style="western"><surname>Hostettmann</surname><given-names>B.</given-names></name></person-group><year>2000</year><article-title>Screening of Malian medicinal plants for antifungal, larvicidal, molluscicidal, antioxidant and radical scavenging activities</article-title><source>Phytotherapy Research</source><volume>15</volume><fpage>401</fpage><lpage>406</lpage><pub-id pub-id-type="doi">10.1002/ptr.738</pub-id></element-citation></ref><ref id="B13846103"><element-citation xmlns:xlink="http://www.w3.org/1999/xlink" publication-type="website" xlink:type="simple"><person-group person-group-type="author"><name name-style="western"><surname>Obeng</surname><given-names>E. A.</given-names></name></person-group><article-title><italic>Diospyros abyssinica</italic> (Hiern) F.White. [Internet] Record from PROTA4U.</article-title><uri xlink:type="simple">https://prota.prota4u.org/protav8.asp?g=pe&amp;p=Diospyros+abyssinica</uri><date-in-citation content-type="access-date">2025-12-15T00:41:42+00:00</date-in-citation></element-citation></ref><ref id="B13846196"><element-citation xmlns:xlink="http://www.w3.org/1999/xlink" publication-type="article" xlink:type="simple"><person-group person-group-type="author"><name name-style="western"><surname>Ribeiro</surname><given-names>A</given-names></name></person-group><year>2023</year><article-title>The genus <italic><tp:taxon-name><tp:taxon-name-part taxon-name-part-type="genus" reg="Diospyros">Diospyros</tp:taxon-name-part></tp:taxon-name></italic>: A review of novel insights into the biological activity and species of Mozambican Flora</article-title><source>Plants</source><volume>12</volume><issue>15</issue><fpage>2833</fpage><pub-id pub-id-type="doi">10.3390/plants12152833</pub-id></element-citation></ref><ref id="B13846076"><element-citation xmlns:xlink="http://www.w3.org/1999/xlink" publication-type="article" xlink:type="simple"><person-group person-group-type="author"><name name-style="western"><surname>Maiga</surname><given-names>A</given-names></name><name name-style="western"><surname>Malterud</surname><given-names>K. E.</given-names></name><name name-style="western"><surname>Diallo</surname><given-names>D</given-names></name><name name-style="western"><surname>Paulsen</surname><given-names>B. S.</given-names></name></person-group><year>2006</year><article-title>Antioxidant and 15 lipoxygenase inhibitory activities of the Malian medicinal plants <italic><tp:taxon-name><tp:taxon-name-part taxon-name-part-type="genus" reg="Diospyros">Diospyros</tp:taxon-name-part> <tp:taxon-name-part taxon-name-part-type="species" reg="abyssinica">abyssinica</tp:taxon-name-part></tp:taxon-name></italic> (Hiern) F. White (<tp:taxon-name><tp:taxon-name-part taxon-name-part-type="family">Ebenaceae</tp:taxon-name-part></tp:taxon-name>), <italic><tp:taxon-name><tp:taxon-name-part taxon-name-part-type="genus" reg="Lannea">Lannea</tp:taxon-name-part> <tp:taxon-name-part taxon-name-part-type="species" reg="velutina">velutina</tp:taxon-name-part></tp:taxon-name></italic> A. Rich. (<tp:taxon-name><tp:taxon-name-part taxon-name-part-type="family">Anacardiaceae</tp:taxon-name-part></tp:taxon-name>) and <italic><tp:taxon-name><tp:taxon-name-part taxon-name-part-type="genus" reg="Crossopteryx">Crossopteryx</tp:taxon-name-part> <tp:taxon-name-part taxon-name-part-type="species" reg="febrifuga">febrifuga</tp:taxon-name-part></tp:taxon-name></italic> (Afzel.) Benth. (<tp:taxon-name><tp:taxon-name-part taxon-name-part-type="family">Rubiaceae</tp:taxon-name-part></tp:taxon-name>).</article-title><source>Journal of Ethnopharmacology</source><volume>104</volume><issue>1-2</issue><fpage>132</fpage><lpage>137</lpage><pub-id pub-id-type="doi">10.1016/j.jep.2005.08.063</pub-id></element-citation></ref><ref id="B13846134"><element-citation xmlns:xlink="http://www.w3.org/1999/xlink" publication-type="website" xlink:type="simple"><person-group person-group-type="author"><name name-style="western"><surname>Odlo</surname><given-names>K</given-names></name></person-group><article-title><italic>Diospyros abyssinica</italic>. The Malian medicinal plants project</article-title><uri xlink:type="simple">https:// www.mn.uio.no/farmasi/english/research/projects/maliplants/medicinal-plants/studiedin-norway/diospyros-abyssinica.html</uri><date-in-citation content-type="access-date">2025-12-15T00:41:42+00:00</date-in-citation></element-citation></ref></ref-list></tp:taxon-treatment>
